# Supplementary material for: Pilot study of myocardial ischemia-induced metabolomic changes in emergency department patients undergoing stress testing
Source: PLoS One. 2019 Feb 1;14(2):e0211762. doi: 10.1371/journal.pone.0211762 (PMC6358091; doi:10.1371/journal.pone.0211762)
Supplement: S1 Table — Sixty amino acids and acylcarnitine concentrations were measured in each plasma sample. (XLSX) [file pone.0211762.s001.xlsx]

## Sheet: analytes
Amino Acids	Acylcarnitines
Ala	C2	C10:2	C16:1
Arg	C3	C10:1	C16
Asx	C4/Ci4	C10	C16:1-OH/C14:1-DC
Cit	C5:1	C7-DC	C16-OH/C14-DC
Glx	C5	C8:1-DC	C18:2
Gly	C4-OH	C10-OH/C8-DC	C18:1
His	C6	C12:1	C18
Leu/Ile	C5-OH/C3-DC	C12	C18:2-OH
Met	C4-DC/Ci4-DC	C12-OH/C10-DC	C18:1-OH/C16:1-DC
Orn	C8:1	C14:2	C18-OH/C16-DC
Phe	C8	C14:1	C20:4
Pro	C5-DC	C14	C20
Ser	C8:1-OH/C6:1-DC	C14:1-OH	C18:1-DC
Tyr	C6-DC	C14-OH/C12-DC	C20-OH/C18-DC
Val	C10:3	C16:2	C22
