# Supplementary material for: Pilot study of myocardial ischemia-induced metabolomic changes in emergency department patients undergoing stress testing
Source: PLoS One. 2019 Feb 1;14(2):e0211762. doi: 10.1371/journal.pone.0211762 (PMC6358091; doi:10.1371/journal.pone.0211762)
Supplement: S2 Table — Each patient’s individual demographic and clinical history data are shown. (XLSX) [file pone.0211762.s002.xlsx]

## Sheet: Stress Delta Metab Participants
Participant ID	Age	Gender	Height (in inches)	Weight (in lbs)	BMI	Imaging Interpretation of the test results	Match		Cases	controls	Controls= same gender, age =+/-5 yrs; BMI+/-1
5	45	Female	63	143	25.3285	Neg Ischemia	44
29	50	Female	60	182	35.5406	Neg Ischemia	244
42	44	Female	62	180	32.9188	Neg Ischemia	210
43	72	Male	71	179	24.9627	Neg Ischemia	240
63	52	Male	70	265	38.0194	Neg Ischemia	127
71	52	Female	69	225	33.2231	Neg Ischemia	107
91	45	Female	64	190	32.6099	Neg Ischemia	158
95	66	Male	66	210	33.8912	Neg Ischemia	262
163	71	Male	71	225	31.3777	Neg Ischemia	371
164	61	Female	65	212	35.2748	Neg Ischemia	200
165	46	Male	67	280	43.8494	Neg Ischemia	45
171	59	Female	62	128	23.4089	Neg Ischemia	96
193	57	Female	60	153	29.8775	Neg Ischemia	265
195	53	Male	69	185	27.3167	Neg Ischemia	296
204	70	Female	65	120	19.9669	Neg Ischemia	231
224	58	Male	68	185	28.1261	Neg Ischemia	284
279	54	Female	62	118	21.5801	Neg Ischemia	213
290	48	Male	71	145	20.2212	Neg Ischemia	186
301	56	Female	62	120	21.9459	Neg Ischemia	325						56.3
376	67	Male	72	226	30.6478	Neg Ischemia	379
44	48	Female	62	138	25.2378	Pos for Ischemia	5
45	48	Male	67	260	40.7173	Pos for Ischemia	165
96	60	Female	63	139	24.6201	Pos for Ischemia	171
107	54	Female	64	197	33.8113	Pos for Ischemia	71
127	47	Male	72	287	38.9199	Pos for Ischemia	63
158	49	Female	62	174	31.8215	Pos for Ischemia	91
186	42	Male	87	230	21.3621	Pos for Ischemia	349
200	61	Female	62	191	34.9305	Pos for Ischemia	164
210	42	Female	63	180	31.8821	Pos for Ischemia	42
213	57	Female	67	145	22.7077	Pos for Ischemia	279
231	65	Female	64	119	20.4241	Pos for Ischemia	204
240	79	Male	69	165	24.3636	Pos for Ischemia	43
244	50	Female	64	210	36.0425	Pos for Ischemia	29
252	68	Male	72	257	34.8517	Pos for Ischemia	95
265	59	Female	66	186	30.0179	Pos for Ischemia	193
284	60	Male	76	235	28.602	Pos for Ischemia	224
296	49	Male	72	200	27.1219	Pos for Ischemia	195
325	49	Female	61	115	21.7267	Pos for Ischemia	301
371	66	Male	67	195	30.538	Pos for Ischemia	163
379	64	Male	67	193	30.2248	Pos for Ischemia	376						55.85
	56.359				29.6072
cases	55.85				29.4962
controls

## Sheet: Demographics
Participant ID (participant_id)	Age (age)	Gender (gender)	Race (race)	History of Smoking (yes if > 1 pack/week) (past_2)	Past Myocardial Infarction? (past_4)	Coronary Intervention (Percutaneous Angioplasty, Stent, or CABG)? (past_5)	Coronary Artery Disease (CAD)(patient report) (past_6)	Hypertension (past_7)	Diabetes (meds_6)	Hyperlipidemia (meds_7)	Imaging Interpretation of the test results (stress_test_7)
5	45	Female	Black or African American	0	No	No	No	Yes	No	No	Neg Ischemia
29	50	Female	White / Caucasian	0	No	No	No	No	No	No	Neg Ischemia
42	44	Female	Black or African American	1	No	No	No	No	No	No	Neg Ischemia
43	72	Male	White / Caucasian	0	No	No	No	No	No	No	Neg Ischemia
63	52	Male	Black or African American	0	No	No	No	No	Yes	No	Neg Ischemia
71	52	Female	White / Caucasian	0	No	No	No	No	No	No	Neg Ischemia
91	45	Female	Black or African American	0	No	No	No	No	No	No	Neg Ischemia
95	66	Male	White / Caucasian	1	No	No	No	Yes	No	No	Neg Ischemia
163	71	Male	Black or African American	1	Yes	Yes	No	Yes	Yes	Yes	Neg Ischemia
164	61	Female	White / Caucasian	0	No	No	No	Yes	No	No	Neg Ischemia
165	46	Male	Black or African American	1	No	No	No	Yes	No	No	Neg Ischemia
171	59	Female	White / Caucasian	1	No	No	No	No	No	No	Neg Ischemia
193	57	Female	Black or African American	1	No	No	No	No	No	No	Neg Ischemia
195	53	Male	White / Caucasian	0	No	No	No	No	No	Yes	Neg Ischemia
204	70	Female	White / Caucasian	0	No	No	No	No	No	No	Neg Ischemia
224	58	Male	White / Caucasian	1	No	No	No	No	No	No	Neg Ischemia
279	54	Female	White / Caucasian	0	No	No	No	No	No	No	Neg Ischemia
290	48	Male	Other	0	No	No	No	No	No	No	Neg Ischemia
301	56	Female	Asian	0	No	No	No	No	No	No	Neg Ischemia
376	67	Male	White / Caucasian	1	No	No	No	No	No	No	Neg Ischemia
44	48	Female	White / Caucasian	0	No	No	No	No	No	Yes	Pos for Ischemia
45	48	Male	Black or African American	0	No	No	No	Yes	Yes	No	Pos for Ischemia
96	60	Female	Black or African American	1	No	No	No	No	No	No	Pos for Ischemia
107	54	Female	White / Caucasian	1	No	No	No	No	No	No	Pos for Ischemia
127	47	Male	Black or African American	1	No	No	No	Yes	Yes	Yes	Pos for Ischemia
158	49	Female	Black or African American	1	Yes	No	Yes	Yes	No	No	Pos for Ischemia
186	42	Male	Black or African American	1	No	No	No	Yes	No	No	Pos for Ischemia
200	61	Female	White / Caucasian	1	No	Yes	Yes	No	No	Yes	Pos for Ischemia
210	42	Female	White / Caucasian	1	Yes	No	No	No	Yes	No	Pos for Ischemia
213	57	Female	White / Caucasian	1	No	Yes	Yes	Yes	No	Yes	Pos for Ischemia
231	65	Female	White / Caucasian	1	No	No	No	Yes	No	Yes	Pos for Ischemia
240	79	Male	White / Caucasian	0	No	Yes	Yes	Yes	No	Yes	Pos for Ischemia
244	50	Female	Black or African American	0	No	No	No	No	No	No	Pos for Ischemia
252	68	Male	White / Caucasian	1	No	No	No	Yes	Yes	Yes	Pos for Ischemia
265	59	Female	Black or African American	1	No	No	No	Yes	No	Yes	Pos for Ischemia
284	60	Male	White / Caucasian	0	No	Yes	Yes	Yes	No	Yes	Pos for Ischemia
296	49	Male	White / Caucasian	1	No	No	No	Yes	No	Yes	Pos for Ischemia
325	49	Female	White / Caucasian	1	No	No	No	Yes	Yes	Yes	Pos for Ischemia
371	66	Male	White / Caucasian	0	No	No	No	Yes	No	Yes	Pos for Ischemia
379	64	Male	White / Caucasian	0	Yes	No	Yes	Yes	No	Yes	Pos for Ischemia
	56.359
cases	55.85
controls
